# Supplementary material for: Cytokines Induce Monkey Neural Stem Cell Differentiation through Notch Signaling
Source: Biomed Res Int. 2020 May 13;2020:1308526. doi: 10.1155/2020/1308526 (PMC7244951; doi:10.1155/2020/1308526)
Supplement: Supplementary Materials — Figure S1: the expression of Jag2 (a) and Ngn1 (b) in monkey NSCs treated with BMP4/LIF. ∗∗∗P < 0.001. Table S1: the qPCR primer sequences for various genes. [file 1308526.f1.zip]

Archive with 2 entries (2 files):
- Supplementary  materials Table. 1.docx
- Supplementary fig s1.pptx
